# Supplementary material for: BH3 mimetics in combination with nilotinib or ponatinib represent a promising therapeutic strategy in blast phase chronic myeloid leukemia
Source: Cell Death Discov. 2022 Nov 15;8:457. doi: 10.1038/s41420-022-01211-1 (PMC9666353; doi:10.1038/s41420-022-01211-1)
Supplement: Supplementary file 1 — Supplementary Table 7 [file 41420_2022_1211_MOESM1_ESM.xlsx]

## Sheet: Sheet1
Healthy (CD34-positive)
Cond 1	Cond 2	Cond 1 Mean	Cond 2 Mean	Sig. diff.	P value
NIL	NIL+VEN	5.28	21.43	ns	0.18
NIL	NIL+S63	5.28	38.25	ns	0.1677
NIL	NIL+A13	5.28	16.15	ns	0.0603
Myeloid (CD34-positive)
Cond 1	Cond 2	Cond 1 Mean	Cond 2 Mean	Sig. diff.	P value
NIL	NIL+VEN	44.95	67.79	**	0.0032
NIL	NIL+S63	44.95	67.35	ns	0.0557
NIL	NIL+A13	44.95	64.27	**	0.0079
