# Supplementary material for: BH3 mimetics in combination with nilotinib or ponatinib represent a promising therapeutic strategy in blast phase chronic myeloid leukemia
Source: Cell Death Discov. 2022 Nov 15;8:457. doi: 10.1038/s41420-022-01211-1 (PMC9666353; doi:10.1038/s41420-022-01211-1)
Supplement: Supplementary file 5 — Supplementary Table 1 [file 41420_2022_1211_MOESM5_ESM.xlsx]

## Sheet: Sheet1
Cell line	Origin	Characteristics	Supplier
K562	Myeloid BP-CML	From pleural effusion of 53F patient with BP-CML. Cells carry BCR-ABL e14-a2 (b3-a2) fusion gene.	DSMZ, Braunschweig, Germany
KCL-22	Myeloid BP-CML	From pleural effusion of 32F patient with BP-CML. Cells carry BCR-ABL e13-a2 (b2-a2) fusion gene.	DSMZ, Braunschweig, Germany
KCL-22 T315I	Myeloid BP-CML	As parental KCL-22, with T315I mutation in BCR-ABL1.	Generated by G. Vignir Helgason
KCL-22 PonRes	Myeloid BP-CML	As parental KCL-22, with resistance to ponatinib.	Generated by G. Vignir Helgason
BV173	Lymphoid BP-CML	From peripheral blood of 45M patient with BP-CML. Cells carry BCR-ABL e13-a2 (b2-a2) fusion gene.	DSMZ, Braunschweig, Germany
CML-T1	Lymphoid BP-CML	From peripheral blood of 36F patient with BP-CML. Cells carry BCR-ABL e13-a2 (b2-a2) fusion gene.	DSMZ, Braunschweig, Germany
