# Supplementary material for: BH3 mimetics in combination with nilotinib or ponatinib represent a promising therapeutic strategy in blast phase chronic myeloid leukemia
Source: Cell Death Discov. 2022 Nov 15;8:457. doi: 10.1038/s41420-022-01211-1 (PMC9666353; doi:10.1038/s41420-022-01211-1)
Supplement: Supplementary file 6 — Supplementary Table 2 [file 41420_2022_1211_MOESM6_ESM.xlsx]

## Sheet: Sheet1
Sample ID	Disease type	Background information
CML_M1	Myeloid BP-CML	Sample taken at relapse of myeloid BP-CML following unrelated stem cell transplant. Had already failed imatinib, nilotinib, and dasatinib treatment. Subsequently intolerant to idasanutlin in clinical trial. Died from relapsed BP-CML.
CML_M2	Myeloid BP-CML	Sample taken at progression to myeloid BP-CML following treatment with imatinib in CP. Died shortly after from myeloid BP-CML.
CML_M3	Myeloid BP-CML	Anonymous sample - no recorded data.
CML_L1	Lymphoid BP-CML	Sample taken after progression to lymphoid BP-CML, occurring four weeks after starting imatinib treatment in CP-CML. Died soon after from BP-CML.
CML_L2	Lymphoid BP-CML	Sample taken at diagnosis of lymphoid BP-CML. Died following stem cell transplant of relapsed BP-CML.
CML_L3	Lymphoid BP-CML	Sample taken at diagnosis of de novo lymphoid BP-CML. Treated as per UKALL12 protocol with imatinib. Died of relapsed leukaemia after unrelated donor stem cell transplant.
nonCML_1	Healthy donor	None
nonCML_2	Healthy donor	None
nonCML_3	Healthy donor	None
