# Supplementary material for: BH3 mimetics in combination with nilotinib or ponatinib represent a promising therapeutic strategy in blast phase chronic myeloid leukemia
Source: Cell Death Discov. 2022 Nov 15;8:457. doi: 10.1038/s41420-022-01211-1 (PMC9666353; doi:10.1038/s41420-022-01211-1)
Supplement: Supplementary file 7 — Supplementary Table 3 [file 41420_2022_1211_MOESM7_ESM.xlsx]

## Sheet: Sheet1
Primer	5' to 3' Sequence	Ensembl ID
ATP5F1B Forward	TCC ATC CTG TCA GGG ACT ATG	ENSG00000110955
ATP5F1B Reverse	ATC AAA CTG GAC GTG CAC CAC
BCL2 Forward	CCC TGT GGA TGA CTG AGT ACC	ENSG00000171791
BCL2 Reverse	GTT CCA CAA AGG CAT CCC AGC
MCL1 Forward	GCC TTC CAA GGA TGG GTT TG	ENSG00000143384
MCL1 Reverse	TAT GCC AAA CCA GCT CCT ACT C
BCLxL Forward	AGC TGG TTT TTT TGC CAG CC	ENSG00000171552
BCLxL Reverse	TCT CTT CTA AGA TCC AAA GCC
Number of cycles	Temperature (oC)	Time (min:sec)
1	50	02:00:00
1	95	02:00:00
40	95	00:15:00
	60	01:00:00
