# Supplementary material for: BH3 mimetics in combination with nilotinib or ponatinib represent a promising therapeutic strategy in blast phase chronic myeloid leukemia
Source: Cell Death Discov. 2022 Nov 15;8:457. doi: 10.1038/s41420-022-01211-1 (PMC9666353; doi:10.1038/s41420-022-01211-1)
Supplement: Supplementary file 8 — Supplementary Table 4 [file 41420_2022_1211_MOESM8_ESM.xlsx]

## Sheet: Sheet1
K562
Cond 1	Cond 2	Cond 1 Mean	Cond 2 Mean	Sig. diff.	P value
NDC	ABT	2.9	2.7	ns	>0.9999
NDC	S63	2.9	3.767	ns	>0.9999
NDC	A13	2.9	29.13	****	<0.0001
NDC	ABT+S63	2.9	3.567	ns	>0.9999
NDC	ABT+A13	2.9	30.7	****	<0.0001
NDC	S63+A13	2.9	92.34	****	<0.0001
NDC	ABT+S63+A13	2.9	93.21	****	<0.0001
ABT	S63	2.7	3.767	ns	0.9998
ABT	A13	2.7	29.13	****	<0.0001
ABT	ABT+S63	2.7	3.567	ns	>0.9999
ABT	ABT+A13	2.7	30.7	****	<0.0001
ABT	S63+A13	2.7	92.34	****	<0.0001
ABT	ABT+S63+A13	2.7	93.21	****	<0.0001
S63	A13	3.767	29.13	****	<0.0001
S63	ABT+S63	3.767	3.567	ns	>0.9999
S63	ABT+A13	3.767	30.7	****	<0.0001
S63	S63+A13	3.767	92.34	****	<0.0001
S63	ABT+S63+A13	3.767	93.21	****	<0.0001
A13	ABT+S63	29.13	3.567	****	<0.0001
A13	ABT+A13	29.13	30.7	ns	0.9972
A13	S63+A13	29.13	92.34	****	<0.0001
A13	ABT+S63+A13	29.13	93.21	****	<0.0001
ABT+S63	ABT+A13	3.567	30.7	****	<0.0001
ABT+S63	S63+A13	3.567	92.34	****	<0.0001
ABT+S63	ABT+S63+A13	3.567	93.21	****	<0.0001
ABT+A13	S63+A13	30.7	92.34	****	<0.0001
ABT+A13	ABT+S63+A13	30.7	93.21	****	<0.0001
S63+A13	ABT+S63+A13	92.34	93.21	ns	>0.9999
KCL-22
Cond 1	Cond 2	Cond 1 Mean	Cond 2 Mean	Sig. diff.	P value
NDC	ABT	4.8	4.8	ns	>0.9999
NDC	S63	4.8	4.3	ns	>0.9999
NDC	A13	4.8	12.47	ns	0.9985
NDC	ABT+S63	4.8	13.47	ns	0.9968
NDC	ABT+A13	4.8	28.63	ns	0.6034
NDC	S63+A13	4.8	50.52	*	0.0436
NDC	ABT+S63+A13	4.8	82.83	***	0.0004
ABT	S63	4.8	4.3	ns	>0.9999
ABT	A13	4.8	12.47	ns	0.9985
ABT	ABT+S63	4.8	13.47	ns	0.9968
ABT	ABT+A13	4.8	28.63	ns	0.6034
ABT	S63+A13	4.8	50.52	*	0.0436
ABT	ABT+S63+A13	4.8	82.83	***	0.0004
S63	A13	4.3	12.47	ns	0.9978
S63	ABT+S63	4.3	13.47	ns	0.9954
S63	ABT+A13	4.3	28.63	ns	0.5804
S63	S63+A13	4.3	50.52	*	0.0405
S63	ABT+S63+A13	4.3	82.83	***	0.0003
A13	ABT+S63	12.47	13.47	ns	>0.9999
A13	ABT+A13	12.47	28.63	ns	0.9043
A13	S63+A13	12.47	50.52	ns	0.1279
A13	ABT+S63+A13	12.47	82.83	**	0.0011
ABT+S63	ABT+A13	13.47	28.63	ns	0.9287
ABT+S63	S63+A13	13.47	50.52	ns	0.146
ABT+S63	ABT+S63+A13	13.47	82.83	**	0.0013
ABT+A13	S63+A13	28.63	50.52	ns	0.6919
ABT+A13	ABT+S63+A13	28.63	82.83	*	0.0124
S63+A13	ABT+S63+A13	50.52	82.83	ns	0.2633
BV173
Cond 1	Cond 2	Cond 1 Mean	Cond 2 Mean	Sig. diff.	P value
NDC	ABT	5.467	80.16	****	<0.0001
NDC	S63	5.467	21.87	ns	0.2047
NDC	A13	5.467	58.27	****	<0.0001
NDC	ABT+S63	5.467	97.27	****	<0.0001
NDC	ABT+A13	5.467	97.37	****	<0.0001
NDC	S63+A13	5.467	94.35	****	<0.0001
NDC	ABT+S63+A13	5.467	97.42	****	<0.0001
ABT	S63	80.16	21.87	****	<0.0001
ABT	A13	80.16	58.27	*	0.0423
ABT	ABT+S63	80.16	97.27	ns	0.17
ABT	ABT+A13	80.16	97.37	ns	0.1654
ABT	S63+A13	80.16	94.35	ns	0.3495
ABT	ABT+S63+A13	80.16	97.42	ns	0.1632
S63	A13	21.87	58.27	***	0.0005
S63	ABT+S63	21.87	97.27	****	<0.0001
S63	ABT+A13	21.87	97.37	****	<0.0001
S63	S63+A13	21.87	94.35	****	<0.0001
S63	ABT+S63+A13	21.87	97.42	****	<0.0001
A13	ABT+S63	58.27	97.27	***	0.0002
A13	ABT+A13	58.27	97.37	***	0.0002
A13	S63+A13	58.27	94.35	***	0.0005
A13	ABT+S63+A13	58.27	97.42	***	0.0002
ABT+S63	ABT+A13	97.27	97.37	ns	>0.9999
ABT+S63	S63+A13	97.27	94.35	ns	0.9996
ABT+S63	ABT+S63+A13	97.27	97.42	ns	>0.9999
ABT+A13	S63+A13	97.37	94.35	ns	0.9996
ABT+A13	ABT+S63+A13	97.37	97.42	ns	>0.9999
S63+A13	ABT+S63+A13	94.35	97.42	ns	0.9995
CML-T1
Cond 1	Cond 2	Cond 1 Mean	Cond 2 Mean	Sig. diff.	P value
NDC	ABT	4.133	4.667	ns	>0.9999
NDC	S63	4.133	4.167	ns	>0.9999
NDC	A13	4.133	29.73	****	<0.0001
NDC	ABT+S63	4.133	10.33	ns	0.4016
NDC	ABT+A13	4.133	97.93	****	<0.0001
NDC	S63+A13	4.133	90.62	****	<0.0001
NDC	ABT+S63+A13	4.133	98.38	****	<0.0001
ABT	S63	4.667	4.167	ns	>0.9999
ABT	A13	4.667	29.73	****	<0.0001
ABT	ABT+S63	4.667	10.33	ns	0.5058
ABT	ABT+A13	4.667	97.93	****	<0.0001
ABT	S63+A13	4.667	90.62	****	<0.0001
ABT	ABT+S63+A13	4.667	98.38	****	<0.0001
S63	A13	4.167	29.73	****	<0.0001
S63	ABT+S63	4.167	10.33	ns	0.4078
S63	ABT+A13	4.167	97.93	****	<0.0001
S63	S63+A13	4.167	90.62	****	<0.0001
S63	ABT+S63+A13	4.167	98.38	****	<0.0001
A13	ABT+S63	29.73	10.33	****	<0.0001
A13	ABT+A13	29.73	97.93	****	<0.0001
A13	S63+A13	29.73	90.62	****	<0.0001
A13	ABT+S63+A13	29.73	98.38	****	<0.0001
ABT+S63	ABT+A13	10.33	97.93	****	<0.0001
ABT+S63	S63+A13	10.33	90.62	****	<0.0001
ABT+S63	ABT+S63+A13	10.33	98.38	****	<0.0001
ABT+A13	S63+A13	97.93	90.62	ns	0.2286
ABT+A13	ABT+S63+A13	97.93	98.38	ns	>0.9999
S63+A13	ABT+S63+A13	90.62	98.38	ns	0.1767
