# Supplementary material for: BH3 mimetics in combination with nilotinib or ponatinib represent a promising therapeutic strategy in blast phase chronic myeloid leukemia
Source: Cell Death Discov. 2022 Nov 15;8:457. doi: 10.1038/s41420-022-01211-1 (PMC9666353; doi:10.1038/s41420-022-01211-1)
Supplement: Supplementary file 9 — Supplementary Table 5 [file 41420_2022_1211_MOESM9_ESM.xlsx]

## Sheet: Sheet1
KCL-22 PTL
Cond 1	Cond 2	Cond 1 Mean	Cond 2 Mean	Sig. diff.	P value
NDC	ABT	4.8	4.8	ns	>0.9999
NDC	S63	4.8	4.3	ns	>0.9999
NDC	A13	4.8	12.47	ns	0.9985
NDC	ABT+S63	4.8	13.47	ns	0.9968
NDC	ABT+A13	4.8	28.63	ns	0.6034
NDC	S63+A13	4.8	50.52	*	0.0436
NDC	ABT+S63+A13	4.8	82.83	***	0.0004
ABT	S63	4.8	4.3	ns	>0.9999
ABT	A13	4.8	12.47	ns	0.9985
ABT	ABT+S63	4.8	13.47	ns	0.9968
ABT	ABT+A13	4.8	28.63	ns	0.6034
ABT	S63+A13	4.8	50.52	*	0.0436
ABT	ABT+S63+A13	4.8	82.83	***	0.0004
S63	A13	4.3	12.47	ns	0.9978
S63	ABT+S63	4.3	13.47	ns	0.9954
S63	ABT+A13	4.3	28.63	ns	0.5804
S63	S63+A13	4.3	50.52	*	0.0405
S63	ABT+S63+A13	4.3	82.83	***	0.0003
A13	ABT+S63	12.47	13.47	ns	>0.9999
A13	ABT+A13	12.47	28.63	ns	0.9043
A13	S63+A13	12.47	50.52	ns	0.1279
A13	ABT+S63+A13	12.47	82.83	**	0.0011
ABT+S63	ABT+A13	13.47	28.63	ns	0.9287
ABT+S63	S63+A13	13.47	50.52	ns	0.146
ABT+S63	ABT+S63+A13	13.47	82.83	**	0.0013
ABT+A13	S63+A13	28.63	50.52	ns	0.6919
ABT+A13	ABT+S63+A13	28.63	82.83	*	0.0124
S63+A13	ABT+S63+A13	50.52	82.83	ns	0.2633
KCL-22 T315I
Cond 1	Cond 2	Cond 1 Mean	Cond 2 Mean	Sig. diff.	P value
NDC	ABT	4.333	5.9	ns	>0.9999
NDC	S63	4.333	4.2	ns	>0.9999
NDC	A13	4.333	8.567	ns	>0.9999
NDC	ABT+S63	4.333	9.967	ns	0.9997
NDC	ABT+A13	4.333	44.87	ns	0.0576
NDC	S63+A13	4.333	16.87	ns	0.9591
NDC	ABT+S63+A13	4.333	84.48	***	0.0001
ABT	S63	5.9	4.2	ns	>0.9999
ABT	A13	5.9	8.567	ns	>0.9999
ABT	ABT+S63	5.9	9.967	ns	>0.9999
ABT	ABT+A13	5.9	44.87	ns	0.0733
ABT	S63+A13	5.9	16.87	ns	0.9799
ABT	ABT+S63+A13	5.9	84.48	***	0.0001
S63	A13	4.2	8.567	ns	>0.9999
S63	ABT+S63	4.2	9.967	ns	0.9996
S63	ABT+A13	4.2	44.87	ns	0.0564
S63	S63+A13	4.2	16.87	ns	0.9569
S63	ABT+S63+A13	4.2	84.48	***	0.0001
A13	ABT+S63	8.567	9.967	ns	>0.9999
A13	ABT+A13	8.567	44.87	ns	0.1093
A13	S63+A13	8.567	16.87	ns	0.996
A13	ABT+S63+A13	8.567	84.48	***	0.0002
ABT+S63	ABT+A13	9.967	44.87	ns	0.1339
ABT+S63	S63+A13	9.967	16.87	ns	0.9987
ABT+S63	ABT+S63+A13	9.967	84.48	***	0.0003
ABT+A13	S63+A13	44.87	16.87	ns	0.3316
ABT+A13	ABT+S63+A13	44.87	84.48	ns	0.0663
S63+A13	ABT+S63+A13	16.87	84.48	***	0.0007
KCL-22 PonRes
Cond 1	Cond 2	Cond 1 Mean	Cond 2 Mean	Sig. diff.	P value
NDC	ABT	6.767	9.6	ns	>0.9999
NDC	S63	6.767	11.5	ns	0.9977
NDC	A13	6.767	7.867	ns	>0.9999
NDC	ABT+S63	6.767	82.55	****	<0.0001
NDC	ABT+A13	6.767	15.4	ns	0.9335
NDC	S63+A13	6.767	29.77	ns	0.1008
NDC	ABT+S63+A13	6.767	97.69	****	<0.0001
ABT	S63	9.6	11.5	ns	>0.9999
ABT	A13	9.6	7.867	ns	>0.9999
ABT	ABT+S63	9.6	82.55	****	<0.0001
ABT	ABT+A13	9.6	15.4	ns	0.9922
ABT	S63+A13	9.6	29.77	ns	0.1921
ABT	ABT+S63+A13	9.6	97.69	****	<0.0001
S63	A13	11.5	7.867	ns	0.9996
S63	ABT+S63	11.5	82.55	****	<0.0001
S63	ABT+A13	11.5	15.4	ns	0.9993
S63	S63+A13	11.5	29.77	ns	0.2848
S63	ABT+S63+A13	11.5	97.69	****	<0.0001
A13	ABT+S63	7.867	82.55	****	<0.0001
A13	ABT+A13	7.867	15.4	ns	0.9664
A13	S63+A13	7.867	29.77	ns	0.1304
A13	ABT+S63+A13	7.867	97.69	****	<0.0001
ABT+S63	ABT+A13	82.55	15.4	****	<0.0001
ABT+S63	S63+A13	82.55	29.77	****	<0.0001
ABT+S63	ABT+S63+A13	82.55	97.69	ns	0.4955
ABT+A13	S63+A13	15.4	29.77	ns	0.5558
ABT+A13	ABT+S63+A13	15.4	97.69	****	<0.0001
S63+A13	ABT+S63+A13	29.77	97.69	****	<0.0001
