# Supplementary material for: BH3 mimetics in combination with nilotinib or ponatinib represent a promising therapeutic strategy in blast phase chronic myeloid leukemia
Source: Cell Death Discov. 2022 Nov 15;8:457. doi: 10.1038/s41420-022-01211-1 (PMC9666353; doi:10.1038/s41420-022-01211-1)
Supplement: Supplementary file 10 — Supplementary Table 6 [file 41420_2022_1211_MOESM10_ESM.xlsx]

## Sheet: Sheet1
Healthy (bulk)
Cond 1	Cond 2	Cond 1 Mean	Cond 2 Mean	Sig. diff.	P value
NIL	NIL+VEN	7.08	32.9	ns	0.1444
NIL	NIL+S63	7.08	60.7	*	0.0284
NIL	NIL+A13	7.08	29.57	*	0.0459
Myeloid (bulk)
Cond 1	Cond 2	Cond 1 Mean	Cond 2 Mean	Sig. diff.	P value
NIL	NIL+VEN	43.9	64.05	**	0.0054
NIL	NIL+S63	43.9	67.5	**	0.0069
NIL	NIL+A13	43.9	59.53	*	0.0117
Lymphoid (bulk)
Cond 1	Cond 2	Cond 1 Mean	Cond 2 Mean	Sig. diff.	P value
NIL	NIL+VEN	16.47	27.13	ns	0.3754
NIL	NIL+S63	16.47	30.98	ns	0.3157
NIL	NIL+A13	16.47	20.37	*	0.0364
